# Supplementary material for: Representative Chemical Formulas of Cadmium Selenide Quantum Dots Determined with a Combination of Mass Spectrometry and Nuclear Magnetic Resonance
Source: Nanomaterials (Basel). 2026 Jul 22;16(14):895. doi: 10.3390/nano16140895 (PMC13415139; doi:10.3390/nano16140895)
Supplement: Supplementary file 1 [file nanomaterials-16-00895-s001.zip]

Archive with 1 entries (1 files):
- nanomaterials-4425448-supplementary.pdf
